# Supplementary material for: Within-host evolution of SARS-CoV-2 in an immunosuppressed COVID-19 patient as a source of immune escape variants
Source: Nat Commun. 2021 Nov 4;12:6405. doi: 10.1038/s41467-021-26602-3 (PMC8568958; doi:10.1038/s41467-021-26602-3)
Supplement: Supplementary file 4 — Source Data [file 41467_2021_26602_MOESM4_ESM.xlsx]

## Sheet: Figure 4
Figure 4d
hpi	isolate d14			isolate d105
8	1.80103	2.60206	2.25258	1.30103	2.02461	1.30103	VERO
24	6.0563	5.43107	5.86328	5.34062	4.5642	5.27327
48	7.71471	7.46214	7.68086	7.34062	7.27327	7.17512
72	7.14165	6.86132	7.30955	7.44716	7.08425	7.66276
Figure 4e
hpi	isolate d14			isolate d105
8	2.82603	2.15051	3.79885	2.60206	2.90309	3.49738	Calu-3
24	5.79035	5.89338	7.07846	6.07306	5.29121	6.76239
48	7.67973	7.41369	7.95381	7.2007	6.47224	7.61266
72	7.07918	6.67512	7.63241	6.69298	6.05018	7.36132
Figure 4f - 200 PFU
d.p.i.	d14						d105
0	100	100	100	100	100		100	100	100	100	100	100	100
1	101	100	106	104	103		99	98	96	98	99	104	103
2	100	100	99	108	106		99	100	94	97	98	105	103
3	100	97	98	107	105		97	98	95	97	96	105	105
4	95	88	90	106	103		90	88	83	86	86	103	101
5	92	84	76	102	95		84	82	76	80	82	101	99
6	87	79		97	89		76	77		76	77	91	89
7	85	73		90	84			73			71	85	81
8	91			86	79							80	76
9	94				80							80	80
10	99				83							84	89
11	96				92							92	94
12	97				96							98	99
13	98				98							98	99
14	101				101							100	101
Figure 4f - 2000 PFU
d.p.i.					d105
0	100	100	100	100	100	100	100	100	100	100	100
1	101	100	101	100	99	102	100	101	101	99	100
2	100	99	101	98	97	101	98	99	99	99	102
3	94	90	99	98	90	101	90	97	96	98	99
4	84	84	88	88	80	84	82	86	84	87	86
5	81	78	82	82	77	77	76	82	79	80	81
6	76	75	76	76	72	71		76	73	76	76
7
8
9
10

## Sheet: Figure 5
Figure 5a - Isolate d14
	1:32			1:64			1:128
day 123	81.4286	88.0383	85.3795	111.429	89.9522	105.469	121.429	105.263	104.464
day 140	17.1429	33.4928	18.0804	34.2857	36.3636	41.183	32.8571	47.8469	52.2321
day 143	15.7143	23.9234	28.125	34.2857	34.4498	47.2098	35.7143	43.0622	41.183
day 146	34.2857	40.1914	41.183	48.5714	43.0622	50.2232	51.4286	57.4163	70.3125
day 150	27.1429	38.2775	37.1652	20	40.1914	47.2098	34.2857	56.4593	56.25
day 161	21.4286	31.5789	29.1295	28.5714	44.0191	35.1562	44.2857	41.1483	53.2366
day 175	25.7143	29.6651	23.1027	25.7143	46.8899	48.2143	45.7143	56.4593	50.2232
day 184	2.85714	21.0526	26.1161	25.7143	41.1483	37.1652	42.8571	53.5885	45.2009
+ ctrl	2.85714	0.956938	5.02232	2.85714	3.82775	11.0491	21.4286	15.311	25.1116
- ctrl	95.7143	76.555	95.4241	120	88.0383	90.4018	102.857	85.1675	105.469
Figure 5a - Isolate d105(del)
	1:32			1:64			1:128
day 123	108.984	104.358	89.1165	108.984	57.7982	93.2138	87.8906	89.9083	77.8489
day 140	38.6719	51.3762	34.8271	66.7969	70.6422	49.1677	79.1016	78.6697	72.7273
day 143	38.6719	46.5596	39.9488	52.7344	43.3486	57.3624	58.0078	72.2477	75.8003
day 146	35.1563	57.7982	49.1677	54.4922	78.6697	65.557	66.7969	72.2477	74.7759
day 150	50.9766	51.3762	53.265	61.5234	85.0917	57.3624	84.375	94.7248	83.9949
day 161	49.2188	69.0367	54.2894	59.7656	62.6147	78.8732	82.6172	88.3028	99.3598
day 175	31.6406	54.5872	60.4353	56.25	67.4312	61.4597	80.8594	85.0917	88.0922
day 184	52.7344	70.6422	70.6786	63.2813	80.2752	77.8489	94.9219	94.7248	83.9949
+ ctrl	26.3672	11.2385	12.2919	36.9141	24.0826	38.9245	52.7344	33.7156	54.2894
- ctrl	96.6797	101.147	98.3355	116.016	94.7248	99.3598	94.9219	99.5413	106.53
Figure 5b - Isolate d14
	1:32			1:64			1:128
Infected (severe)	2.38379	0	0	7.74732	2.37718	6.38783	29.7974	36.8463	28.7452
Infected (moderate)	26.2217	11.8859	21.2928	42.3123	10.6973	27.6806	50.0596	45.1664	40.4563
Infected (mild)	74.4934	82.0127	67.0722	83.4327	86.767	83.0418	78.6651	99.8415	105.399
Vaccinated (24 days post vaccination)	30.9893	30.9033	22.3574	74.4934	73.6926	63.8783	97.1395	97.4643	86.2357
Vaccinated (35 days post vaccination)	0.595948	0	0	4.76758	3.56577	0	22.646	30.9033	4.25856
Vaccinated (35 days post vaccination)	0.595948	0	0	2.38379	2.37718	0	19.6663	29.7147	11.711
Figure 5b - Isolate d105(del)
	1:32			1:64			1:128
severe	0.931677	0	0	12.1118	3.88889	7.64706	44.7205	15.5556	42.0588
moderate	46.5839	36.9444	34.4118	84.7826	35	56.0784	110.87	89.4444	68.8235
mild	94.0994	108.889	91.7647	98.7578	128.333	86.6667	87.5776	101.111	79.0196
24d post vaccination	63.354	35	40.7843	72.6708	83.6111	70.098	91.3043	89.4444	82.8431
35d post vaccination	0	0	0	12.1118	7.77778	1.27451	41.9255	35	14.0196
35d post vaccination	2.79503	1.94444	0	23.2919	5.83333	7.64706	68.9441	44.7222	34.4118
Figure 5c
serum dilution factor	d14				d105
20	214	371	135	2330	31900	29400	20300	53500
40	9450	10800	4870	10200	58600	77300	78100	82500
80	53800	25200	23200	31400	170000	194000	214000	156000
160	73700	57600	69900	99300	342000	325000	352000	294000
320	120000	163000	115000	136000	556000	393000	342000	444000
640	250000	269000	254000	236000	374000	511000	351000	403000
1280	323000	310000	378000	357000	421000	540000	369000	362000
2560	362000	419000	403000	418000	545000	485000	445000	489000
w/o	516000	458000	383000	457000	514000	468000	500000	544000
	Mean	Mean [%]			Mean	Mean [%]
	762.5	0.168137			33775	6.66831
	8830	1.94708			74125	14.6347
	33400	7.36494			183500	36.229
	75125	16.5656			328250	64.8075		Data which is shown in figure 5c
	133500	29.4377			433750	85.6367
	252250	55.6229			409750	80.8983
	342000	75.4135			423000	83.5143
	400500	88.3131			491000	96.9398
	453500	100			506500	100
Figure 5d - covalescent
Dilution factor	d14	E484G	F490L	del141-144	del244-247	del141-144 + E484G	del141-144 + F490L	del244-247 + E484G	del244-247 + F490L
100	0.016597	0.0105882	0.0103097	0.0129238	0.0127141	0.0535842	0.0464063	0.235012	0.845394
200	0.426607	0.539305	0.204947	2.77543	2.46154	0.857527	3.87656	6.49251	1.44757
400	2.6	5.13636	7.42825	23.8133	16.6821	30.1075	17.0469	40.1679	26.2144
800	15.5423	18.4759	21.4992	44.9541	60.6676	45.7348	59	50.1499	48.3082
1600	42.5672	45.1872	58.3837	87.3155	77.939	95.3405	70.625	63.759	68.5595
3200	75.2239	87.2193	100.642	114.878	112.075	89.1278	109.688	73.5911	81.407
6400	92.1393	97.0856		93.3387	104.238	88.9427	102.188	92.3861	115.243
without serum	100	100	100	100	100	100	100	100	100
IC50	1873	1679	1422	833.4	747.1	677.3	784.1	87.52	924.1	data which is depicted in figure 5d. Represents 1 of three data points.
Dilution factor	d14	E484G	F490L	del141-144	del244-247	del141-144 + E484G	del141-144 + F490L	del244-247 + E484G	del244-247 + F490L
100	0.00476534	0.0104158	0.0096423	0.505935	0.596299	0.276445	0.0134874	0.03799	0.157262
200	0.270451	0.768153	1.06042	5.25532	3.52952	12.6319	5.78184	0.108945	1.47163
400	4.55596	7.7754	4.88336	30.5711	24.0296	53.3291	32.0365	22.4925	36.6476
800	23.231	42.3918	18.7792	76.8197	74.1776	110.239	61.6335	46.2714	54.7631
1600	56.426	78.6541	54.0047	83.0907	89.3092	152.513	81.7303	68.0201	92.1916
3200	92.4188	135.748	76.2442	133.931	95.477	117.023	99.7313	67.4774	74.5966
6400	107.401	140.977	89.8911	115.677	126.151	107.663	112.251	86.9548	107.652
12800	108.303	134.119	79.3935	125.532	86.9243	96.6709	100.913	73.2462	102.603
25600	94.7653	123.318	61.9362	131.915	116.283	103.58	105.588	93.9296	85.216
51200	89.3863	123.06	80.9487	154.311	97.3684	110.867	97.2058	84.9246	105.83
102400	92.6715	97.171	89.4635	122.396	135.28	81.5955	93.5519	78.593	99.7397
without serum	100	100	100	100	100	100	100	100	100
IC50	1366	1097	1282	688.7	618	409.1	603.8	645.4	551.4	data which is depicted in figure 5d. Represents 1 of three data points.
Dilution factor	d14	E484G	F490L	del141-144	del244-247	del141-144 + E484G	del141-144 + F490L	del244-247 + E484G	del244-247 + F490L
100	0.079893	0.188583	0.110496	0.7831	0.184696	16.5339	0.315375	0.43568	0.113699
200	0.530923	1.19114	0.256439	10.5345	8.90777	34.7419	6.84825	16.8151	8.94197
400	10.0385	10.7241	5.6879	45.9768	37.5327	50.5585	34.9454	45.3187	34.9126
800	42.0696	37.1603	31.7031	67.2526	71.6555	99.6135	68.4174	74.254	58.1093
1600	64.551	64.5486	57.6239	79.9993	79.5577	76.7461	68.3923	92.1212	67.9798
3200	116.698	100.109	104.777	87.5198	99.0515	108.199	96.8427	94.9698	89.1491
6400	128.335	109.739	99.0806	87.2713	108.292	101.251	99.2733	96.8989	98.1812
without serum	100	100	100	100	100	100	100	100	100
IC50	1200	1166	1269	371.7	496.5	430.7	505.6	400	536.8	data which is depicted in figure 5d. Represents 1 of three data points.
Figure 5e - vaccinated
Dilution factor	d14	E484G	F490L	del141-144	del244-247	del141-144 + E484G	del141-144 + F490L	del244-247 + E484G	del244-247 + F490L
100	0.00460059	2.01706	1.52604	0.0312446	0.0211974	3.79273	3.22727	2.93281	0.95457
200	0.393787	8.45361	2.47059	15.6189	7.70227	53.7618	19.4131	38.8539	18.8048
400	6.58728	27.8706	11.9668	49.6996	30.4746	161,983059*	58.782	121.506	46.728
800	29.8077	94.1344	37.9434	68.927	51.1866	167,513702*	71.8005	109.213	112.818
1600	48.6243	107.963	59.9461	81.3734	70.4423	177,478824*	81.5534	144.045	122.12
3200	92.6036	126.591	109.16	108.412	78.8026	156,651719*	94.0424	125.056	116.333
6400	89.497	155.421	107.274	123.948	75.6203	110.463	105.605	125.843	117.631
12800	93.4911	183.79	101.482	139.828	90.2913	100.847	96.293	135.281	99.5673
25600	96.3018	132.421	113.157	105.15	74.5955	95.8146	106.134	141.573	103.786
51200	104.438	102.773	106.915	126.266	71.2513	69.6562	94.0865	122.449	114.765
102400	102.515	98.4714	112.663	100.773	95.7929	81.2656	93.1156	115.955	117.956
without serum	100	100	100	100	100	100	100	100	100
IC50	1386	602.1	1223	494.8	498.6	181.5	272.6	228.4	434.1	data which is depicted in figure 5e. Represents 1 of three data points.
Dilution factor	d14	E484G	F490L	del141-144	del244-247	del141-144 + E484G	del141-144 + F490L	del244-247 + E484G	del244-247 + F490L
50	0.005053	0.059077	0.031392	0.099784	0.028006	0.305962	0.009521	0.038842	0.010545
100	0.063345	0.683783	0.194984	1.25054	1.28531	8.76535	1.1948	0.185436	0.419999
200	1.69521	4.49734	2.53509	16.0624	11.9128	35.3899	11.1764	5.77524	10.0597
400	10.9846	23.815	10.4015	35.4343	40.2765	62.0284	37.7421	31.4723	42.3685
800	39.4345	58.7524	32.0226	55.186	69.4134	85.6857	61.0027	52.8274	61.0564
1600	80.4071	118.382	78.1946	67.2986	88.7752	96.8264	100.24	105.033	115.883
3200	100.481	124.554	111.625	75.3783	87.3525	95.5541	108.246	98.4328	132.509
without serum	100	100	100	100	100	100	100	100	100
IC50	957.2	755.7	1095	880.5	469.7	271.3	596.3	670.2	630.7	data which is depicted in figure 5e. Represents 1 of three data points.
Dilution factor	d14	E484G	F490L	del141-144	del244-247	del141-144 + E484G	del141-144 + F490L	del244-247 + E484G	del244-247 + F490L
100	2.34624	0.800795	2.35629	2.86831	2.23692	11.1543	10.9994	7.22544	7.15331
200	21.3866	8.64787	24.9188	22.6375	25.6466	49.1903	37.6525	51.0499	29.116
400	37.0483	38.0172	37.6753	57.3601	65.4621	104.74	78.799	97.1262	95.5003
800	66.7465	84.4179	69.2645	69,73891*	97.4769	103.733	79.2485	117.541	95.7313
1600	57.9079	120.587	59,96098*	72,94342*	103.106	91.1721	87.0328	126.975	95.8248
3200	108.775	139.022	109.815	93.1033	112.53	102.419	91.2845	119.384	110.518
6400	108.933	114.606	133,887*	97.5315	115.433	92.9594	95.1252	119.567	119.286
without serum	100	100	100	100	100	100	100	100	100
IC50	1138	585.3	674.5	313.6	312.6	202.6	226.2	212.8	257	data which is depicted in figure 5e. Represents 1 of three data points.

## Sheet: Figure 6
Figure 6a
Muc-IMB-1	d14	d105(del)	d105
1600	6400	1000	3200
3200	3200	1600	3200
3200	3200	1200
3200	3200	2400
1600		1600
		1200
		800
		1200
		1600
		3200
		3200
		3200
		1600
Figure 6b
d14	d105
3072	1365	with d105(del)
2730	1195
1024	1024
2048	2048
2048	512
2048	512
1365	427
2048	256	with d105
2048	512
Figure 6c
d14	d105
277	427	with d105(del)
427	853
427	853
683	1024
512	1024
192	683
427	853
341	597
768	1536
2048	2048
2048	2048
512	1024
512	1024
512	768	with d105
512	768
Figure 6d
B.1.1.7	B.1.351
1280	768	with d105(del)
2048	2048
896	768
2304	1536
1536	320
2304	640
768	160
3072	512	with d105
3072	1024
Figure 6e
B.1.1.7	B.1.351
768	768	with d105(del)
704	1024
192	320
704	1152
256	576
512	512
384	448
256	384
896	1280
1536	2560
1920	2048
320	640
448	640
768	768	with d105
768	1024
Figure 6f
d.p.i.	d14		d105		d105 survivors (d105 challenge)						d105 survivors (d14 challenge)							wt survivors (d14 challenge)		wt survivors (d105 challenge)
0	100	100	100	100	100	100	100	100	100	100	100	100	100	100	100	100	100	100	100	100	100	100	100	100
1	102	101	103	99	99	99	100	101	101	100	98	100	102	101	99	100	98	101	99	100	98	99	98	101
2	97	99	103	100	98	99	100	99	100	101	98	100	100	101	99	99	100	103	100	98	98	98	97	102
3	85	88	95	94	98	97	96	96	97	98	96	98	98	98	95	99	96	100	97	97	94	95	96	101
4	79	82	86	86	98	99	99	99	99	99	98	99	99	99	97	101	97	100	98	98	96	97	96	101
5	76	78	79	80	98	101	100	100	101	102	99	102	100	100	98	103	98	100	102	99	96	101	98	104
6					98	99	101	101	101	101	98	100	99	100	97	101	98	102	99	99	96	97	96	103
7					96	101	100	99	101	102	100	101	101	101	99	103	101	101	100	99	97	101	97	105
8					98	101	101	100	102	101	98	101	100	101	99	104	100	103	100	100	96	100	98	104
9					100	102	105	102	101	103	104	103	102	102	101	105	102	105	100	101	97	102	100	105
10					97	100	101	99	99	99	98	100	99	99	97	103	99	102	98	100	96	99	96	107
11
12					96	100	100	101	99	97	99	98	98	98	97	101	97	99	99	98	95	100	98	102
13
14					98	101	101	100	99	98	100	100	99	99	98	102	96	101	99	99	96	103	99	102
Figure 6g
d p.i.	d14	d105	d105 survivors (d105 challenge)	d105 survivors (d14 challenge)	wt survivors (d14 challenge)	wt survivors (d105 challenge)
5	1	1
5	1	1
14			0	0	0	0
14			0	0	0	0
14			0	0		0
14			0	0		0
14			0	0		0
14			0	0
14			0	0

## Sheet: Supplementary figure 2
Supplementary figure 2b
isolate d14			isolate d105(del)
2.58	2.10205	1.95155	1.6	1.9031	1.72355
6.31	6.0017	5.7782	5.7	6.301	6.5898
7.22	7.7632	7.78055	7.55	7.4771	7.43695
6.45	7.24115	7.42865	7.13	6.9542	6.7147
Supplementary figure 2c
isolate d14			isolate d105(del)
2.73594	2.69011	2.37409	1.30103	1.30103	1.69011
6.68274	6.69897	6.30103	4.54247	4.92867	4.62764
7.74819	7.75581	7.98284	7.36132	6.88908	7.17512
7.37409	7.40977	7.59712	7.24428	7.36132	7.27815
Supplementary figure 2d (200 PFU)
d.p.i.	d14								d105(del)
0	100	100	100	100	100	100	100	100	100	100	100	100	100	100	100	100
1	100	102	102	104	103	101	99	99	100	99	99	103	99	103	107	103
2	100	100	98	101	100	100	99	101	99	98	99	103	98	101	103	102
3	101	100	98	101	100	101	99	99	99	99	100	102	98	101	102	104
4	100	95	98	101	91	101	98	96	97	98	99	102	98	100	102	104
5	99	86	94	92	88	97	87	81	96	99	99	102	97	102	102	103
6	90	79	86	86	81	87	84	76	95	99	99	99	94	98	100	103
7	84		81	78	77	82	78		87	99	92	92	87	90	104	108
8	82		75	73		80	78		80	98	93	90	82	91	105	107
9	86								79	99	97	97	84	98	106	109
10	91								83	100	99	99	90	101	108	108
11	94								87	101	100	99	94	102	112	108
12	94								91	100	100	99	97	102	110	108
13	96								93	101	101	102	95	103	109	109
14	98								94	102	102	103	97	107	113	112
16*	98*								96*	105*	104*	105*	97*	107*	115*	112*
Supplementary figure 2d (2000 PFU)
d.p.i.	d14							d105(del)
0	100	100	100	100	100	100	100	100	100	100	100	100	100	100
1	100	102	103	100	102	102	100	100	101	100	103	100	102	100
2	101	103	100	100	102	102	101	99	96	98	101	98	101	99
3	99	100	99	99	99	102	100	99	97	100	104	99	103	101
4	87	88	93	93	90	99	91	98	94	98	103	98	103	100
5	87	80	80	90	85	93	88	98	89	98	101	97	102	89
6	80	78	76	79	78	87	82	96	85	93	94	87	100	80
7	80			77	75	86	80	96	78	88	87	82	93	79
8					71*			98	75		88	79	93
9								99	80		94	81	97
10								99	82		96	85	100
11								100	85		99	89	102
12								99	87		97	93	103
13								99	89		97	96	102
14								102	90		100	99	105
16*								102*	93*		103*	100*	108*
Supplementary figure 2e
d p.i.	d14 2*103	d105(del) 2*103	d14 2*102	d105(del) 2*102
6	1
6	1
7	1
7	1
7	1
7	1
7	1
7		1
8		1
14		0
14		0
14		0
14		0
14		0
6			1
6			1
7			1
8			1
8			1
8			1
8			1
14			0
14				0
14				0
14				0
14				0
14				0
14				0
14				0
14				0

## Sheet: Supplementary figure 3
Supplementary figure 3a
1:32			1:64			1:128
43.5511	36.9896	25.4305	74.0369	63.8911	49.2715	97.9899	95.2762	73.1126	d14
63.1491	30.2642	15.894	106.7	90.7926	50.8609	106.7	87.4299	71.5232
50.0838	17.9343	4.76821	78.392	57.1657	19.0728	104.523	84.0673	60.3974
45.7286	24.6597	39.7351	106.7	72.8583	77.8808	104.523	95.2762	84.2384
0	1.1209	3.17881	2.17755	20.1761	11.1258	37.0184	26.9015	14.3046
8.71022	11.209	15.894	63.1491	50.4404	34.9669	78.392	86.309	66.755
2.17755	14.5717	9.53642	45.7286	62.7702	41.3245	71.8593	81.8255	95.3642
30.4858	51.5612	34.9669	76.2144	73.9792	57.2185	102.345	78.4628	90.596
0	1.1209	0	23.9531	13.4508	6.35762	54.4389	45.9568	41.3245
4.35511	1.1209	4.76821	13.0653	29.1433	17.4834	54.4389	77.3419	54.0397
0	0	0	0	0	0	0	0	0
1:32			1:64			1:128
93.9759	65.2778	68.2635	119.036	83.3333	74.2515	103.373	87.5	87.4251	d105
62.6506	76.3889	69.4611	115.904	104.167	88.6228	100.241	79.1667	104.192
78.3133	77.7778	77.8443	147.229	93.0556	100.599	131.566	80.5556	86.2275
59.5181	27.7778	45.509	78.3133	55.5556	79.0419	97.1084	80.5556	100.599
15.6627	16.6667	10.7784	34.4578	48.6111	35.9281	59.5181	51.3889	65.8683
68.9157	87.5	79.0419	90.8434	95.8333	119.76	137.831	88.8889	113.772
34.4578	52.7778	38.3234	100.241	91.6667	88.6228	106.506	100	97.006
75.1807	61.1111	68.2635	112.771	79.1667	83.8323	119.036	80.5556	86.2275
25.0602	27.7778	29.9401	75.1807	52.7778	62.2754	59.5181	81.9444	58.6826
3.13253	15.2778	16.7665	40.7229	65.2778	40.7186	43.8554	66.6667	53.8922
0	0	0	0	0	0	3.13253	4.16667	3.59281
Supplementary figure 3b
dilution	d14 Serum 1			d105 Serum 1			d14 Serum 2			d105 Serum 2			d14 Serum 3			d105 Serum 3			d14 Serum 4			d105 Serum 4			d14 Serum 6			d105 Serum 6			d14 Serum 8			d105 Serum 8			d14 Serum 9			d105 Serum 9			d14 Serum 10			d105 Serum 10			d14 Serum 11
32	43.5511	36.9896	25.4305	93.9759	65.2778	68.2635	63.1491	30.2642	15.894	62.6506	76.3889	69.4611	50.0838	17.9343	4.76821	78.3133	77.7778	77.8443	45.7286	24.6597	39.7351	59.5181	27.7778	45.509	0	1.1209	3.17881	15.6627	16.6667	10.7784	8.71022	11.209	15.894	68.9157	87.5	79.0419	2.17755	14.5717	9.53642	34.4578	52.7778	38.3234	30.4858	51.5612	34.9669	75.1807	61.1111	68.2635	0
64	74.0369	63.8911	49.2715	119.036	83.3333	74.2515	106.7	90.7926	50.8609	115.904	104.167	88.6228	78.392	57.1657	19.0728	147.229	93.0556	100.599	106.7	72.8583	77.8808	78.3133	55.5556	79.0419	2.17755	20.1761	11.1258	34.4578	48.6111	35.9281	63.1491	50.4404	34.9669	90.8434	95.8333	119.76	45.7286	62.7702	41.3245	100.241	91.6667	88.6228	76.2144	73.9792	57.2185	112.771	79.1667	83.8323	23.9531
128	97.9899	95.2762	73.1126	103.373	87.5	87.4251	106.7	87.4299	71.5232	100.241	79.1667	104.192	104.523	84.0673	60.3974	131.566	80.5556	86.2275	104.523	95.2762	84.2384	97.1084	80.5556	100.599	37.0184	26.9015	14.3046	59.5181	51.3889	65.8683	78.392	86.309	66.755	137.831	88.8889	113.772	71.8593	81.8255	95.3642	106.506	100	97.006	102.345	78.4628	90.596	119.036	80.5556	86.2275	54.4389
256	108.878	88.5508	87.4172	119.036	93.0556	97.006	89.2797	103.122	84.2384	103.373	113.889	100.599	126.298	98.6389	66.755	119.036	113.889	104.192	97.9899	73.9792	89.0066	78.3133	93.0556	95.8084	39.196	70.6165	33.3775	68.9157	81.9444	99.4012	95.8124	102.002	87.4172	140.964	126.389	106.587	102.345	110.969	82.649	109.639	115.278	123.353	87.1022	80.7046	71.5232	137.831	106.944	101.796	104.523
512	117.588	100.881	81.0596	103.373	112.5	113.772	115.41	95.2762	84.2384	125.301	104.167	107.784	150.251	114.331	112.848	103.373	111.111	95.8084	108.878	109.848	85.8278	84.5783	91.6667	111.377	67.5042	71.7374	63.5762	125.301	101.389	97.006	117.588	91.9135	104.901	109.639	109.722	116.168	128.476	106.485	95.3642	115.904	102.778	113.772	67.5042	96.3971	84.2384	140.964	100	108.982	128.476
Supplementary figure 3c
d14	d105
45.91	16.87
38.67	30.59
59.18	30.51
37.74	36.36
284.2	90.51
68.62	30.28
66.33	34.5
37.5	23.84
127.1	58.69
112.1	85.33
638.2	382.3
Supplementary figure 3d
fold NT50 (d14/d105)
2.7214
1.26414
1.93969
1.03795
3.13998
2.26618
1.92261
1.57299
2.16562
1.31372
1.66937
[truncated: 19 more columns]
